# Supplementary material for: Identifying causal associations between women’s reproductive traits and risk of schizophrenia: a multivariate validated two-sample Mendelian randomization analysis
Source: BMC Psychiatry. 2024 Feb 24;24:161. doi: 10.1186/s12888-024-05614-5 (PMC10893634; doi:10.1186/s12888-024-05614-5)
Supplement: Supplementary file 1 — Additional file 1: Supplementary materials associated with this article can be found online at Table S1-S11. [file 12888_2024_5614_MOESM1_ESM.xlsx]

## Sheet: Contest
Supplementary materials
Supplementary TableS1	The genetic information of SNPs is associated with age at first birth in UVMR.
Supplementary TableS2	The genetic information of SNPs is associated with age at first sexual intercoures in UVMR.
Supplementary TableS3	The genetic information of SNPs is associated with age at menarche in UVMR.
Supplementary TableS4	The genetic information of SNPs is associated with age at last live birth in UVMR.
Supplementary TableS5	The genetic information of SNPs is associated with age at menopause in UVMR.
Supplementary TableS6	F-statistics for SNPs using univariable Mendelian randomization.
Supplementary TableS7a	Association of Reproductive factors with schizophrenia risk using various methods.
Supplementary TableS7b	The MR-Egger intercept test of women’s reproductive traits on schizophrenia risk
Supplementary TableS8	The genetic information of SNPs is associated with BMI in MVMR.
Supplementary TableS9	The genetic information of SNPs is associated with YS in MVMR.
Supplementary TableS10	The genetic information of SNPs is associated with SI in MVMR.
Supplementary TableS11a	Sensitivity analysis of the association between reproductive characteristics and schizophrenia using multivariate Mendelian randomization controlling for BMI, SI and YS.
Supplementary TableS11b	Sensitivity analysis of the association between reproductive characteristics and schizophrenia using multivariate Mendelian randomization controlling for BMI, SI and YS.
Supplementary TableS11c	Sensitivity analysis of the association between reproductive characteristics and schizophrenia using multivariate Mendelian randomization controlling for BMI, SI and YS.

## Sheet: Table S1
Table S1. The genetic information of SNPs is associated with age at first
	birth in UVMR.
CHR	Position	SNP	EA	OA	Beta	SE	P-value
17	43933579	rs10445366	C	G	-0.0886	0.0136	6.68652e-11
1	153760104	rs10752613	A	T	-0.0715	0.0102	1.89191e-12
10	106614571	rs10786831	G	A	0.0519	0.0092	1.67598e-08
5	45099778	rs10941692	C	T	0.0702	0.0114	8.84403e-10
9	16723742	rs10962552	T	C	-0.0707	0.0128	3.11803e-08
18	75902735	rs11081529	C	T	-0.0595	0.0099	1.81301e-09
5	140989410	rs11167753	C	T	-0.0574	0.01	1.04201e-08
2	166270636	rs112282597	G	A	0.0631	0.0112	1.57199e-08
8	9564437	rs11249939	A	G	0.0633	0.0099	1.55901e-10
3	24905460	rs112512729	G	T	0.0965	0.0175	3.503e-08
7	140182514	rs113247159	C	T	0.0641	0.0115	2.67997e-08
8	145686505	rs11774212	T	C	0.0551	0.0096	1.07599e-08
2	5891511	rs11887646	G	A	0.0707	0.0112	2.249e-10
3	74883069	rs11915934	G	A	-0.073	0.0122	2.25201e-09
1	22349386	rs12407439	G	A	0.0754	0.0138	4.36697e-08
12	121407256	rs12815613	G	A	0.0564	0.0097	5.74804e-09
3	47803797	rs13319205	A	T	-0.0646	0.0106	9.8519e-10
2	104202712	rs13413037	G	A	-0.0577	0.0097	2.298e-09
3	84585678	rs142800469	T	C	0.0562	0.0099	1.305e-08
3	17966157	rs1430901	G	A	0.0562	0.0093	1.33101e-09
7	3505092	rs1464534	G	C	0.0606	0.0099	1.00399e-09
9	23360417	rs1590949	G	C	0.0583	0.0095	8.23702e-10
12	56427808	rs1702877	T	C	0.0602	0.0098	8.22394e-10
4	140946828	rs17314804	T	C	0.0662	0.0095	2.66624e-12
1	78623626	rs17391694	T	C	-0.083	0.0135	8.14798e-10
7	49854560	rs17731405	G	A	-0.0735	0.0129	1.21099e-08
7	114194615	rs1859100	G	T	-0.0539	0.0094	1.078e-08
1	66635371	rs2069278	C	T	-0.0576	0.0097	3.13098e-09
21	46642764	rs2253763	C	T	-0.0534	0.0098	4.58205e-08
6	152229850	rs2347867	A	G	0.0818	0.0095	5.03501e-18
4	3272930	rs2530597	G	C	-0.0549	0.0097	1.70298e-08
1	44338575	rs2906457	C	A	0.0649	0.0103	2.91803e-10
20	31097877	rs293566	C	T	-0.0694	0.0099	2.18223e-12
5	24900760	rs33920398	C	T	-0.0573	0.0104	3.926e-08
6	31604894	rs34137317	T	C	0.2473	0.04	6.15304e-10
11	28008972	rs4244533	A	G	-0.0719	0.0119	1.32999e-09
2	100878122	rs4443016	G	C	0.0706	0.0095	1.01789e-13
7	2059761	rs55988458	A	G	0.0726	0.0119	1.16201e-09
17	29241038	rs57432042	C	T	0.0905	0.0165	4.57204e-08
22	30153864	rs5763436	T	A	-0.0542	0.0097	1.93602e-08
18	53260732	rs590076	A	G	-0.0553	0.0095	5.78096e-09
4	77053834	rs61750814	C	T	-0.0796	0.0129	6.32106e-10
3	85958954	rs62261746	G	C	0.0576	0.0104	2.85397e-08
14	72216749	rs6574018	T	G	0.0556	0.01	2.42003e-08
10	118893231	rs6585429	G	A	0.084	0.0124	1.08293e-11
1	73839564	rs6677536	A	C	0.0553	0.0101	3.84503e-08
6	63749513	rs6908444	A	G	-0.0558	0.0102	4.51004e-08
6	19859654	rs6923535	A	G	-0.052	0.0093	2.12398e-08
1	88845494	rs693691	C	T	-0.077	0.0135	1.262e-08
14	103312965	rs72704712	G	T	-0.0879	0.0133	4.55827e-11
2	12797853	rs72779695	T	C	-0.0849	0.0145	4.87203e-09
17	56641200	rs7359501	T	C	0.0565	0.0094	1.81698e-09
1	210322929	rs7516843	G	A	0.0611	0.0097	3.11803e-10
7	71782460	rs78928669	G	A	0.142	0.0259	4.21599e-08
12	84088557	rs7958796	T	A	-0.0676	0.0101	2.14585e-11
2	156465747	rs80153284	A	C	0.2314	0.0411	1.737e-08
15	74092777	rs8030494	A	C	0.0545	0.0096	1.302e-08
19	13285293	rs8110682	C	T	0.0695	0.011	2.59298e-10
6	98435125	rs9401333	C	A	-0.0705	0.0101	3.23594e-12
13	66930599	rs9540715	A	C	0.0588	0.01	4.73696e-09
3	132558241	rs9818010	T	G	0.063	0.0102	5.626e-10
3	49939587	rs9838987	G	A	-0.1175	0.0098	5.54753e-33

## Sheet: Table S2
Table S2. The genetic information of SNPs is associated with age at first
	sexual intercoures in UVMR.
CHR	Position	SNP	EA	OA	Beta	SE	P-value
8	73889570	rs10104523	C	T	-0.0123	0.0021	6.7e-10
18	50811573	rs10469020	T	A	0.0217	0.0038	1.5e-08
4	91590266	rs10516875	G	T	-0.0148	0.0024	6.6e-10
10	118777998	rs10749233	C	G	0.0175	0.0024	9.2e-13
19	4965064	rs10853981	A	G	-0.0123	0.0022	1e-08
1	115338190	rs10858054	T	G	0.0149	0.0027	2.3e-08
18	53276589	rs10871582	T	G	-0.0153	0.0022	1.3e-12
12	41905017	rs10880086	A	G	0.016	0.0025	1.3e-10
1	91193049	rs10922907	T	A	0.0211	0.0021	2.1e-24
8	97825208	rs10955084	T	C	-0.0131	0.0021	2.5e-10
9	96392182	rs10992812	A	G	0.0121	0.0022	1.7e-08
1	204968339	rs11240331	T	C	0.014	0.0024	2.2e-09
3	85650341	rs112523595	C	T	0.024	0.0022	1.2e-28
12	23238326	rs112633616	C	A	0.0386	0.0058	5.2e-11
10	120007757	rs112880127	G	A	0.0151	0.0028	2.7e-08
7	140182514	rs113247159	C	T	0.0156	0.0024	1.1e-10
5	46004640	rs113338260	C	T	-0.0149	0.0025	2.2e-09
1	88829969	rs1156981	G	A	-0.0207	0.0035	1.6e-09
2	162101261	rs11678980	A	G	-0.012	0.0021	1.2e-08
2	78018164	rs11688027	G	A	0.0224	0.004	1.4e-08
4	112503872	rs11729080	A	G	0.0222	0.0027	4.1e-16
20	14731057	rs117831144	T	C	-0.0356	0.0064	3.4e-08
16	90054704	rs11866420	G	C	-0.0168	0.0021	7.6e-16
1	151050283	rs12049116	T	C	0.0151	0.0025	1.9e-09
14	41059928	rs12147463	A	G	-0.0202	0.0026	3.6e-14
6	396321	rs12203592	T	C	0.014	0.0026	3.6e-08
6	152235339	rs12204714	T	C	0.0275	0.0021	8.3e-38
2	157109930	rs1226414	T	A	0.0144	0.0021	2.3e-12
11	27734349	rs12292980	A	G	-0.0127	0.0022	1.1e-08
9	14529836	rs12376530	C	A	-0.0145	0.0024	7.9e-10
16	49622284	rs12448731	T	C	-0.0179	0.003	2.1e-09
2	26948413	rs12463727	A	G	0.0141	0.0021	5.9e-12
4	60736871	rs12511982	A	G	0.0115	0.0021	1.6e-08
5	167411400	rs12523097	C	T	-0.0138	0.0023	1.2e-09
5	45119647	rs12523398	A	T	0.0219	0.0027	1.1e-15
9	23352293	rs12554512	C	T	0.0126	0.0021	1.2e-09
5	87847273	rs12653396	A	T	-0.0199	0.0021	2e-21
3	84387950	rs12714592	C	A	-0.0217	0.0023	1.1e-20
3	88249922	rs12714702	G	A	-0.0242	0.0028	1.4e-17
15	47684280	rs12907546	A	G	-0.0227	0.0025	2.1e-19
5	31078814	rs13175535	A	G	0.0125	0.0023	4.4e-08
5	154786457	rs13178956	T	A	-0.0164	0.0024	4.2e-12
2	144158287	rs1320138	C	T	0.0148	0.0021	1.9e-12
2	622225	rs1320330	G	T	-0.0178	0.0027	1.1e-10
7	105084671	rs13307225	A	G	0.0218	0.0034	4.7e-11
2	202867731	rs13394795	C	T	0.0134	0.0024	2.9e-08
2	104057364	rs1368546	C	T	0.0165	0.0021	2.5e-15
1	66481188	rs1392816	T	C	0.017	0.0021	6.2e-16
6	50615935	rs141547796	A	G	0.0324	0.0038	1.4e-17
1	156320524	rs147633738	T	C	-0.0242	0.0042	8.1e-09
2	185529344	rs147725178	T	C	-0.0307	0.0054	5.7e-09
8	36842153	rs1547351	A	T	0.0123	0.0021	2e-08
8	54396376	rs1585634	C	G	-0.0146	0.0026	1.3e-08
11	12875312	rs1866710	G	A	0.0148	0.0023	2.3e-10
3	54156598	rs186723454	G	A	-0.0183	0.0029	5.1e-11
9	127870796	rs191242857	A	G	0.0125	0.0022	1.4e-08
6	87858691	rs1925686	A	G	0.0123	0.0021	7.3e-09
1	96175101	rs1931263	T	G	-0.0117	0.0021	1.7e-08
1	7522336	rs1962545	C	T	-0.0124	0.0021	4.2e-10
8	10706411	rs1991651	G	C	0.0182	0.0021	1.7e-17
12	24195048	rs1995181	A	T	-0.0121	0.0021	4.5e-09
3	17315758	rs2084572	G	A	0.014	0.0021	3.5e-11
2	6145158	rs2091377	T	C	0.0118	0.0021	3.1e-08
10	10922977	rs2093623	A	G	0.0139	0.0021	4.5e-11
10	134039242	rs2130894	T	C	0.0131	0.0024	1.7e-08
7	32373639	rs215639	T	C	0.0131	0.0022	2.3e-09
13	69332015	rs2174752	T	G	-0.0128	0.0021	5.9e-10
9	108959330	rs2176337	T	A	-0.0151	0.0022	1.1e-11
3	50201924	rs2188151	T	G	-0.021	0.0021	2.1e-24
6	52946320	rs222440	C	T	0.017	0.0027	4.9e-10
1	110612925	rs2274568	A	G	-0.0129	0.0021	4.6e-10
12	89745477	rs2279574	A	C	0.0119	0.0021	2.6e-08
5	106936435	rs2406374	T	C	0.0139	0.0022	4.3e-10
3	53773437	rs2612030	C	T	0.024	0.0028	1.2e-17
10	63239803	rs2650705	G	A	-0.0166	0.0028	3.7e-09
17	47454507	rs28406364	T	C	-0.0165	0.0021	8.1e-15
14	94844947	rs28929474	T	C	0.0416	0.0074	1.2e-08
8	42455166	rs2974311	A	G	0.0131	0.0021	2.7e-10
14	47367434	rs3007104	A	G	-0.0148	0.0021	1.5e-12
13	60399045	rs341521	A	G	-0.0159	0.0023	9e-13
18	44797697	rs34155040	T	C	0.0142	0.0021	1.8e-11
1	78450517	rs34517439	A	C	-0.0195	0.0032	8.2e-10
11	43771084	rs34804222	G	A	0.0151	0.0021	1.9e-13
4	25408838	rs34811474	A	G	0.0155	0.0024	1.3e-10
1	151754112	rs35077383	C	T	-0.011	0.0021	3.9e-08
7	31330785	rs35851551	G	A	-0.0247	0.0034	2.5e-13
10	106467853	rs3896224	G	A	0.0198	0.0021	2.7e-21
17	4938924	rs410520	T	C	0.0113	0.0021	4.6e-08
9	134930808	rs4246175	A	T	0.0144	0.0022	4.2e-11
5	24921398	rs435538	G	C	-0.017	0.0024	2.5e-12
11	79887549	rs4439537	C	T	0.0132	0.0021	1.1e-10
14	93915929	rs4569188	A	G	-0.0135	0.0022	1.3e-09
3	117474457	rs4602427	G	C	-0.0172	0.0026	2.3e-11
15	91426560	rs4702	A	G	0.0172	0.0021	1.1e-16
6	164432799	rs4709807	C	T	-0.0138	0.0024	1e-08
7	133436768	rs4728298	A	T	-0.0219	0.0029	2.1e-14
18	22647270	rs4800204	T	C	-0.0125	0.0021	4.6e-09
20	62439274	rs4809230	A	G	0.0231	0.0039	2.5e-09
5	166985224	rs4868800	T	G	0.0128	0.0021	8.2e-10
2	32858637	rs4952343	G	A	0.0126	0.0021	2.2e-09
9	16347927	rs4961705	C	G	0.013	0.0022	4.2e-09
2	184416610	rs56306056	A	G	0.0157	0.0025	4.1e-10
3	131968209	rs56392241	C	A	-0.014	0.0021	8.9e-12
7	121946082	rs58938116	T	G	-0.0175	0.0028	1.6e-10
11	105746052	rs590414	T	A	0.0135	0.0021	1.7e-10
18	40231833	rs592278	A	G	-0.0125	0.0021	3.4e-09
20	30864279	rs6058613	G	C	-0.0171	0.0028	1.8e-09
5	124204071	rs60775983	G	A	0.0178	0.0029	4.5e-10
10	97941022	rs61856978	C	T	-0.0154	0.0022	5.7e-13
2	45062249	rs62134195	T	C	0.0318	0.0052	5.3e-10
7	21417556	rs62439690	A	G	-0.0155	0.0024	7.2e-11
17	65903326	rs6504551	G	T	-0.0149	0.0023	1.1e-10
21	40512129	rs6517512	G	A	-0.0275	0.005	3.2e-08
16	75606878	rs6564268	G	C	0.0266	0.0045	5.5e-09
1	234739101	rs6586405	A	C	-0.0122	0.0022	3e-08
2	60166832	rs6719762	C	T	-0.0221	0.0021	7.2e-27
2	44842145	rs6744794	G	C	-0.0191	0.0021	1.3e-19
2	60777498	rs6747099	C	G	0.0123	0.0021	4.9e-09
2	225377574	rs6748341	G	C	0.0149	0.0022	1.1e-11
3	35775115	rs67723420	A	T	0.0146	0.0021	1.3e-11
7	1966841	rs6978112	T	C	-0.0158	0.0021	2.7e-14
8	26334103	rs7008955	G	T	0.0116	0.0021	3.4e-08
4	28710551	rs702	T	A	0.0181	0.0028	2.8e-10
3	118457615	rs705240	T	C	-0.015	0.0027	7e-09
10	134182921	rs7079070	A	G	-0.0165	0.0021	1.2e-15
10	9973015	rs7091634	G	A	0.0125	0.0021	3.8e-09
11	112843138	rs7110863	G	A	-0.0154	0.0021	5e-13
2	212698718	rs714393	T	C	0.0126	0.0021	1.5e-09
14	103323448	rs7151954	G	A	-0.0208	0.0026	4e-16
14	98553482	rs7152323	G	A	-0.0156	0.0021	3.1e-13
15	97495941	rs7167444	T	G	-0.0138	0.0024	8.1e-09
16	24727064	rs7188873	G	A	-0.0146	0.0021	5.8e-12
16	12513797	rs7201310	A	C	0.0121	0.0023	2.7e-08
18	77579773	rs7236339	A	G	-0.0201	0.0025	3.9e-16
8	95489281	rs72674824	C	T	0.0137	0.0024	3.4e-08
6	67536056	rs72887338	C	T	-0.0163	0.0021	1.6e-14
5	60030791	rs7381195	A	T	-0.0136	0.0021	1.6e-10
6	125050733	rs7452074	C	A	-0.0128	0.0021	4.9e-10
14	30726670	rs74737734	T	A	0.0353	0.0064	2.7e-08
11	46342834	rs7476	C	A	-0.014	0.0022	5.6e-10
1	75001474	rs7525548	T	A	0.0145	0.0021	2.9e-12
2	100811970	rs7566527	T	C	0.0137	0.0021	3.8e-11
2	174015168	rs7575189	A	G	0.0164	0.0021	1.9e-15
3	70873278	rs7618715	A	G	0.0126	0.0021	1.9e-09
16	735921	rs763053	C	T	0.0163	0.0025	4.9e-11
6	26319588	rs766406	T	G	0.0135	0.0021	5.2e-10
4	62972597	rs7671317	T	G	0.0122	0.0022	3.5e-08
6	23446691	rs767943	A	C	-0.0171	0.0024	5.7e-13
5	30845465	rs7704530	A	G	-0.0128	0.0023	2.9e-08
7	114116881	rs7783012	A	G	-0.0196	0.0021	1.4e-20
7	3424686	rs7785195	A	G	0.0142	0.0022	9.5e-11
7	99119110	rs7804551	G	A	0.0226	0.0029	2.9e-15
8	87680112	rs7815125	A	T	0.0179	0.0027	3.3e-11
8	51118559	rs7824756	C	T	-0.0155	0.0023	2.8e-11
15	83240293	rs783544	C	A	0.0148	0.0024	3.5e-10
10	11205224	rs7909331	G	A	-0.0156	0.0028	2.9e-08
3	108036819	rs79269403	A	G	0.0206	0.0025	3.1e-17
11	127478073	rs7927195	G	A	-0.0152	0.0021	4.9e-13
11	28656064	rs7942078	T	A	0.0161	0.0022	6.6e-14
7	75147801	rs794375	C	T	0.0142	0.0021	1.4e-11
12	56468706	rs7955865	T	A	-0.0134	0.0022	8.4e-10
12	84043146	rs7972441	A	C	-0.0149	0.0022	1.1e-11
1	44349405	rs803679	A	G	0.0175	0.0025	6.8e-12
19	36252494	rs807478	G	A	0.0122	0.0021	1.9e-09
4	140874760	rs809955	A	G	0.0157	0.0021	1e-13
8	143326237	rs8180995	G	A	0.0122	0.0021	8.9e-10
2	140320186	rs838042	A	G	0.0162	0.0022	3.9e-13
6	100324813	rs9403187	T	A	0.0149	0.0022	1.7e-11
13	107644422	rs9514600	G	C	-0.0114	0.0021	2.4e-08
13	55757388	rs9536994	C	A	0.0125	0.0022	4.2e-09
13	59492828	rs9538248	A	C	-0.0159	0.0022	3e-13
13	28104552	rs9581878	A	T	0.0199	0.003	1.5e-10
8	115382484	rs9643087	T	C	-0.0135	0.0021	9.4e-11
3	3726156	rs9809849	A	G	-0.014	0.0021	1.8e-11
16	5825579	rs9923553	G	A	-0.0139	0.0023	3.8e-10
4	67825894	rs993700	C	T	0.0157	0.0025	2.9e-10

## Sheet: Table S3
Table S3.The genetic information of SNPs is associated with age at
	menarche in UVMR.
CHR	Position	SNP	EA	OA	Beta	SE	P-value
14	100882405	rs10144321	G	A	-0.042	0.00661763	2.19999e-10
14	61072875	rs10483727	C	T	-0.037	0.0057853	1.6e-10
7	41470093	rs1079866	G	C	0.072	0.00844362	1.50003e-17
11	8410621	rs10840031	A	G	0.038	0.00640637	2.99999e-09
4	45182527	rs10938397	G	A	-0.038	0.00592279	1.40001e-10
11	13315439	rs11022756	C	A	-0.048	0.00648108	1.29987e-13
3	117562436	rs11715566	T	C	0.052	0.00563118	2.60016e-20
6	41798578	rs11756454	A	T	0.034	0.0057033	2.5e-09
7	122160742	rs11767400	A	C	0.035	0.00629513	2.69998e-08
9	114279497	rs12003641	T	C	0.082	0.0105545	7.89951e-15
15	24152094	rs12148769	A	G	-0.055	0.00975168	1.7e-08
11	78088210	rs12291726	G	A	0.057	0.00833291	7.89951e-12
16	69848772	rs12598642	G	A	0.044	0.00568052	9.49948e-15
15	89042467	rs12915845	T	C	-0.035	0.00572887	1e-09
5	133900513	rs13179411	T	G	0.06	0.00781324	1.59993e-14
6	56753730	rs13215865	T	C	-0.042	0.00747216	1.89998e-08
3	156798473	rs1482853	A	C	-0.038	0.00604252	3.2e-10
9	108907267	rs1516883	A	G	-0.091	0.00245509	1e-200
2	199635382	rs1518080	G	C	-0.051	0.00600438	1.99986e-17
16	14388305	rs1659127	A	G	0.044	0.00637166	5.00035e-12
11	46052575	rs16938437	T	C	-0.067	0.010348	9.49948e-11
3	132586002	rs17351680	G	C	0.044	0.00755699	5.80003e-09
10	1731871	rs1874984	C	G	0.037	0.0060049	7.19996e-10
6	105348544	rs2153127	C	T	-0.077	0.00207739	1e-200
6	54753340	rs2179786	T	G	-0.039	0.00571974	9.20026e-12
6	126760994	rs2184968	C	T	-0.036	0.00567225	2.19999e-10
19	9968434	rs2303100	T	C	0.038	0.00568387	2.29985e-11
1	74999713	rs2344508	A	G	0.034	0.00574719	3.29997e-09
8	4563910	rs2617056	T	A	-0.036	0.00593335	1.29999e-09
3	127895226	rs2687729	G	A	0.044	0.00657492	2.19989e-11
21	40604429	rs2836950	G	C	-0.035	0.00620562	1.7e-08
2	614168	rs2947411	G	A	-0.052	0.0076552	1.10002e-11
6	29820278	rs3115627	G	A	0.038	0.00645339	3.89996e-09
4	104640935	rs3733632	G	A	0.049	0.00786242	4.60002e-10
15	60781513	rs3743266	C	T	-0.045	0.00623272	5.19996e-13
3	49584745	rs3870341	G	A	-0.043	0.00644909	2.60016e-11
3	184010048	rs3914188	C	G	0.044	0.00670211	5.19996e-11
8	4822246	rs4242496	A	T	-0.033	0.0056962	6.90001e-09
2	157126964	rs4369815	G	T	-0.08	0.0118876	1.69981e-11
1	165394882	rs466639	C	T	0.075	0.00870584	7.00003e-18
19	58953398	rs4801589	G	C	0.032	0.00562779	1.29999e-08
6	100208438	rs4840086	G	A	-0.036	0.00562028	1.5e-10
1	44133299	rs618678	T	C	-0.034	0.00614814	3.2e-08
1	177852580	rs633715	C	T	-0.051	0.00725	1.99986e-12
1	243715210	rs6694738	A	C	-0.044	0.00788477	2.39999e-08
2	56587749	rs6747380	A	G	0.065	0.00765776	2.09991e-17
2	105864826	rs6758290	C	T	-0.04	0.00632213	2.5e-10
3	24711013	rs6770162	A	G	0.036	0.00573308	3.40001e-10
6	151803754	rs6933660	A	C	-0.036	0.00633127	1.29999e-08
11	27700125	rs7103411	T	C	-0.043	0.00705591	1.09999e-09
11	101427771	rs7119712	A	G	-0.041	0.00644518	2e-10
5	137760083	rs740077	C	A	-0.046	0.00704498	6.59933e-11
3	86916882	rs7642134	G	A	0.038	0.0059124	1.29999e-10
9	86715566	rs7853970	C	T	-0.037	0.0062595	3.40001e-09
11	122838844	rs7944630	A	G	0.047	0.005728	2.29985e-16
20	17122593	rs852069	G	A	0.036	0.00590728	1.09999e-09
8	140646990	rs888345	A	G	-0.044	0.00731517	1.79999e-09
2	200162425	rs895526	C	T	0.044	0.00755322	5.69994e-09
9	7174673	rs913588	A	G	-0.034	0.00568343	2.19999e-09
6	101133834	rs9373571	A	T	0.034	0.00592577	9.59997e-09
13	112181437	rs9555810	G	C	0.047	0.00649207	4.49987e-13
13	74643919	rs9565073	C	T	0.034	0.00588074	7.39997e-09
17	49613785	rs9635759	A	G	0.058	0.00636151	7.70016e-20
5	167370263	rs9647570	G	T	0.046	0.00842712	4.79999e-08
16	53820527	rs9939609	A	T	-0.042	0.0057203	2.09991e-13
4	28752932	rs9997604	C	A	0.039	0.00651099	2.1e-09

## Sheet: Table S4
Table S4. The genetic information of SNPs is associated with age at last live
	birth in UVMR.
CHR	Position	SNP	EA	OA	Beta	SE	P-value
1	177802392	rs12085082	A	G	-0.0222839	0.00416504	8.79995e-08
2	60481956	rs359253	A	G	-0.0222912	0.00352058	2.39999e-10
2	100930134	rs11123825	A	G	0.0186737	0.00353091	1.2e-07
3	22208038	rs34367626	T	C	-0.0298891	0.00594218	4.90004e-07
3	168873306	rs17547453	G	C	-0.0246114	0.00478548	2.69998e-07
3	116596719	rs6805881	T	C	0.0194078	0.00369444	1.5e-07
3	49907111	rs6446187	A	C	-0.0291866	0.0033823	6.20012e-18
4	176640496	rs2581764	C	T	0.0169238	0.00340879	6.90001e-07
5	140502841	rs3776099	A	G	-0.0334898	0.00645967	2.19999e-07
5	53068791	rs6892188	C	T	0.0177645	0.0034121	1.89998e-07
6	74559982	rs184556536	C	T	0.122696	0.024736	7.00003e-07
6	98297832	rs1933720	C	T	0.0186776	0.00353731	1.29999e-07
6	14717463	rs1267490	A	G	-0.024378	0.00435317	2.1e-08
7	74326313	rs4029862	G	A	-0.0268878	0.00534111	4.79999e-07
8	10634805	rs7834466	T	G	0.0170843	0.00347543	8.79995e-07
9	2093264	rs10964737	C	T	0.0863379	0.0155676	2.90001e-08
9	16736077	rs10962557	T	C	-0.0194647	0.00381117	3.29997e-07
10	106587950	rs12250380	G	A	0.0201909	0.00343666	4.20001e-09
10	83113219	rs7475681	A	G	0.0211036	0.00423733	6.29999e-07
11	132765101	rs75029736	A	T	0.0668764	0.0135077	7.39997e-07
12	114362838	rs16943403	C	T	-0.0226869	0.00439194	2.39999e-07
13	58755442	rs9563585	A	G	0.0194116	0.00396275	9.69996e-07
13	30912750	rs9508711	A	G	0.0167445	0.00340155	8.50002e-07
18	33652265	rs8086031	G	A	0.0205575	0.00384857	9.20005e-08
20	14761085	rs2208082	A	G	0.0190597	0.0034371	2.90001e-08
20	18734206	rs13036321	T	C	-0.0168577	0.003378	5.99998e-07

## Sheet: Table S5
Table S5.The genetic information of SNPs is associated with age at
	menopause in UVMR.
CHR	Position	SNP	EA	OA	Beta	SE	P-value
11	9469792	rs1020622	G	C	0.0218648	0.00373281	4.70002e-09
5	141675985	rs10476835	A	G	0.0211285	0.00369077	1e-08
16	53908484	rs10521305	C	T	0.0543913	0.00778033	2.70023e-12
9	32975210	rs10813912	G	A	0.0248784	0.00380188	6.00067e-11
20	61533039	rs10854167	C	G	-0.0394814	0.0045064	1.9002e-18
3	183562925	rs10937153	A	G	0.0360705	0.00432513	7.39946e-17
10	70224532	rs10998203	G	C	-0.0360969	0.00458046	3.29989e-15
11	30226356	rs11031005	C	T	0.0545996	0.00527248	3.90032e-25
15	41438563	rs112217463	A	G	-0.0373438	0.00382293	1.50003e-22
17	5330186	rs11650324	G	A	0.0390919	0.00443178	1.10002e-18
1	43137280	rs12046563	G	A	-0.0251841	0.0043189	5.49997e-09
1	169732743	rs12132692	T	C	0.0402635	0.00626821	1.29999e-10
16	33892028	rs12444283	G	C	-0.0289439	0.00396012	2.70023e-13
4	185746088	rs12503643	T	G	0.0467221	0.00376808	2.60016e-35
19	46865945	rs12609254	T	C	-0.0338934	0.00594874	1.2e-08
4	155690081	rs156520	A	C	0.0224571	0.0041173	4.90004e-08
4	84400330	rs1565909	T	C	0.0623334	0.00368522	3.50026e-64
6	29918587	rs1655907	C	T	-0.0290465	0.00508668	1.09999e-08
20	5948227	rs16991615	A	G	0.243363	0.00766417	1e-200
14	20938251	rs1760940	C	A	-0.0380724	0.00426482	4.40048e-19
3	44286015	rs17646517	G	C	-0.0715967	0.0122548	5.1e-09
17	62479273	rs17650301	C	A	-0.0401265	0.00403659	2.80027e-23
16	9069331	rs17680522	G	A	0.0231515	0.00406147	1.2e-08
2	32701687	rs17820747	C	A	0.0259694	0.00433713	2.1e-09
14	34985658	rs17856037	T	C	-0.0739792	0.0117329	2.90001e-10
12	123659542	rs1790123	T	C	0.0346952	0.00460161	4.70002e-14
12	66649478	rs184540366	T	G	-0.0848094	0.012884	4.60045e-11
1	6701978	rs200448	C	T	-0.0214999	0.00372895	8.10009e-09
15	42127734	rs2241522	G	A	-0.0216094	0.0038967	2.90001e-08
12	57146069	rs2277339	G	T	-0.0780582	0.00599615	9.70063e-39
16	11953080	rs251723	C	G	0.0517082	0.00388425	1.99986e-40
7	105994726	rs2519673	A	G	-0.0267774	0.00381997	2.39994e-12
6	31229404	rs2524119	C	T	0.0237527	0.00368586	1.2e-10
3	50174197	rs2624847	T	G	0.0268408	0.00422243	2.1e-10
5	154257868	rs2688194	C	T	0.0440712	0.00665805	3.59998e-11
12	130823657	rs28416520	A	G	-0.0356415	0.00372893	1.20005e-21
6	31601012	rs2844466	C	T	-0.0472066	0.00383583	8.30042e-35
8	37884310	rs28797500	C	T	-0.0846069	0.00443452	3.80014e-81
17	37833035	rs2941506	G	A	0.0373779	0.00397463	5.19996e-21
19	56317058	rs299168	A	G	0.0506456	0.00628843	8.00018e-16
3	156397174	rs345985	T	C	-0.0238739	0.00374945	1.89998e-10
4	25408838	rs34811474	A	G	-0.0238895	0.0043662	4.49997e-08
19	950694	rs349306	A	G	0.0525066	0.00561478	8.60003e-21
19	55827175	rs34962991	A	G	-0.0983543	0.00383238	2.89734e-145
17	55363674	rs3803756	T	A	-0.0247507	0.00384048	1.2e-10
19	56452144	rs394448	C	G	-0.020456	0.00370034	3.2e-08
7	56162172	rs4049337	C	G	-0.0257386	0.00401737	1.5e-10
5	6739791	rs419128	A	G	-0.0347717	0.00386202	2.19989e-19
1	242049649	rs4408133	C	G	0.0316029	0.00391465	6.89922e-16
2	152280246	rs4491723	G	A	0.0310704	0.00418072	1.10002e-13
1	180949131	rs4495657	C	T	0.0328462	0.00376043	2.39994e-18
2	171814750	rs4668354	G	C	0.0347835	0.00380081	5.60015e-20
3	126160601	rs4679121	T	C	-0.038058	0.00604834	3.09999e-10
6	16278390	rs4716056	G	A	0.0214312	0.00379142	1.6e-08
16	88531861	rs4782369	C	G	0.0300142	0.00392749	2.09991e-14
22	39021165	rs4821798	C	T	-0.0434503	0.00398813	1.20005e-27
13	61113739	rs4886238	A	G	0.0379851	0.0039464	6.29941e-22
3	9008174	rs507926	C	T	0.0298505	0.00494009	1.5e-09
20	48501351	rs536092	T	C	0.0238492	0.00381037	3.89996e-10
1	46680167	rs55707872	C	A	0.0353746	0.00397578	5.70033e-19
15	63819427	rs55848327	A	G	0.0251522	0.00437233	8.79995e-09
5	176448139	rs58279426	C	T	0.0675842	0.00369987	1.50003e-74
19	23104068	rs60907808	G	A	-0.0443796	0.00525887	3.19963e-17
20	63244	rs6139074	C	A	-0.0306464	0.00456118	1.80011e-11
10	126680627	rs61870304	G	A	-0.0368462	0.00611348	1.7e-09
2	67649768	rs62156695	G	A	-0.0640509	0.00603671	2.70023e-26
7	50514904	rs62445870	T	C	0.0745712	0.012408	1.89998e-09
8	129621777	rs6470643	C	A	-0.0282893	0.0044663	2.39999e-10
16	89789898	rs6500437	C	T	-0.0354601	0.00397468	4.60045e-19
10	101970997	rs6584351	G	A	0.0204696	0.00367696	2.59998e-08
1	244613791	rs6667957	C	T	-0.0259762	0.00374996	4.30031e-12
2	216958369	rs6736096	C	T	0.0201113	0.00368295	4.70002e-08
4	48690408	rs6830848	T	G	-0.0347717	0.00368223	3.59998e-21
6	160120799	rs6912979	C	T	-0.0255493	0.00409197	4.30002e-10
7	128692710	rs6961014	G	C	-0.029044	0.00451308	1.2e-10
10	97827695	rs7087644	G	A	-0.0839477	0.00931223	1.99986e-19
11	32549463	rs7125555	T	C	-0.0276469	0.00368739	6.4998e-14
1	149815740	rs72708144	C	T	0.0587965	0.00921141	1.7e-10
5	173471004	rs72814771	G	T	0.0493593	0.0062528	2.90001e-15
2	121146501	rs72827480	C	T	0.0270835	0.00376142	6.00067e-13
10	131590300	rs728900	A	T	-0.0317053	0.00375738	3.19963e-17
19	33464225	rs73037453	T	C	-0.0264143	0.00468736	1.7e-08
20	25282967	rs746748	T	C	0.0474397	0.00728581	7.50067e-11
10	13208912	rs74701710	A	G	-0.0483435	0.00803605	1.79999e-09
7	99785765	rs74742883	G	T	-0.0310808	0.00445473	2.99985e-12
12	66704225	rs75770066	G	A	0.231048	0.0106265	8.09096e-105
2	135682208	rs7589040	T	C	-0.0315167	0.00449719	2.39994e-12
4	13571901	rs7661090	T	C	-0.0352894	0.0059614	3.2e-09
2	48005821	rs76928871	G	A	0.043013	0.00468506	4.30031e-20
12	10875928	rs77100210	C	A	0.113128	0.008439	5.60015e-41
7	5448087	rs7778113	T	G	0.0279687	0.0039179	9.3994e-13
1	246930564	rs7779	C	G	0.0398625	0.00707203	1.7e-08
8	103636045	rs77952879	C	G	-0.0421247	0.00694851	1.29999e-09
6	111537016	rs78080415	C	T	0.0298435	0.00524617	1.29999e-08
8	81754701	rs7827991	A	C	0.041731	0.00688397	1.29999e-09
8	48926264	rs7845046	A	T	-0.0492105	0.0083836	4.39997e-09
16	9210373	rs8045589	T	A	-0.0225953	0.0036951	9.69996e-10
2	27656036	rs809673	G	A	-0.0417213	0.00376875	1.69981e-28
15	86302283	rs888368	G	A	0.0221884	0.00368454	1.7e-09
4	100934530	rs9307242	C	T	-0.0271568	0.00382072	1.20005e-12
5	175948316	rs9313736	A	G	-0.0314315	0.00377284	8.00018e-17
1	39358143	rs9438982	A	C	-0.0471437	0.00394883	7.39946e-33
22	22336708	rs9607474	T	C	-0.032426	0.00573242	1.5e-08
22	29130012	rs9613667	C	A	-0.0232454	0.00387681	2e-09
15	89781855	rs9788714	A	G	-0.0429278	0.00380771	1.80011e-29
3	135939586	rs9818740	A	G	-0.0278441	0.00413884	1.69981e-11
17	41173226	rs9915489	T	A	0.043559	0.00390689	7.19946e-29

## Sheet: Table S6
Table S6. F-statistics for SNPs using univariable Mendelian randomization.
Method	Exposures	F-statistics
UVMR
	AFB	90.77
	AFS	17.41
	ALB	145.403
	AAM	278.265
	AMP	218.361
Abbreviations: AFB, age at first birth, AFS, age at first sexual intercourse, ALB, age at last live birth,
AAM, age at menarche, AMP, age at menopause;
Mean F-statistic >10 suggested sufficient strength to ensure the validity of the SNPs
for the trait in UVMR.
Mean F-statistic was calculated for UVMR.

## Sheet: Table S7
Table S7a. Association of reproductive factors with schizophrenia risk using various methods.
Exposure	Method	SNPs	p-Value	OR	95%LCI	95%UCI
Age at ﬁrst birth	MR Egger	52	0.002	1.845	1.272	2.676
	WM	52	0.851	1.006	0.939	1.079
	IVW	52	0.709	0.982	0.893	1.08
	Simple mode	52	0.987	1.001	0.852	1.177
	Weighted mode	52	0.871	1.016	0.836	1.236
Age at ﬁrst sexual intercourse	MR Egger	141	2.352*10-1	0.57	0.226	1.436
	WM	141	4.434*10-6	0.663	0.556	0.79
	IVW	141	1.473*10-5	0.632	0.512	0.777
	Simple mode	141	5.706*10-1	0.851	0.488	1.483
	Weighted mode	141	8.010*10-2	0.676	0.437	1.045
Age at menarche	MR Egger	59	0.87	1.034	0.695	1.538
	WM	59	0.084	1.074	0.99	1.165
	IVW	59	0.13	1.085	0.976	1.207
	Simple mode	59	0.293	1.094	0.927	1.291
	Weighted mode	59	0.31	1.081	0.932	1.254
Age at last live birth	MR Egger	5	0.419	36.768	0.019	70456.2
	WM	5	0.003	2.14	1.294	3.542
	IVW	5	0.423	1.61	0.502	5.163
	Simple mode	5	0.102	2.192	1.06	4.533
	Weighted mode	5	0.028	2.468	1.459	4.175
Age at menopause	MR Egger	101	0.902	0.988	0.817	1.195
	WM	101	0.54	1.026	0.945	1.113
	IVW	101	0.344	1.045	0.954	1.143
	Simple mode	101	0.77	1.026	0.867	1.213
	Weighted mode	101	0.701	1.016	0.936	1.103
Note.WM: weighted median; IVW: inverse-variance weighted; OR: odds ratio; LCI: lower conﬁdence
interval; UCI: upper conﬁdence interval.
Table S7b.The MR-Egger intercept test of women’s reproductive traits on schizophrenia risk.
Women’s reproductive traits	Egger_intercept	SE	P value
Age at ﬁrst birth	-0.044	0.013	0.001
Age at ﬁrst sexual intercourse	0.002	0.007	0.832
Age at menarche	0.002	0.009	0.804
Age at last live birth	-0.073	0.089	0.471
Age at menopause	0.003	0.004	0.482

## Sheet: Table S8
Table S8. The genetic information of SNPs is associated with BMI in MVMR.
SNP	EA	OA	Beta	SE	P-value
rs12140153	T	G	-0.033075	0.0034589	1.20005e-21
rs12072739	G	A	0.0157008	0.00236691	3.29989e-11
rs41279738	G	T	0.0684263	0.0062225	4.00037e-28
rs2618039	T	A	0.0143963	0.0020317	1.39991e-12
rs1778830	A	G	0.0140775	0.00205596	7.50067e-12
rs61828641	A	G	0.0224585	0.00315913	1.20005e-12
rs2791643	T	C	-0.0133837	0.00231332	7.19996e-09
rs156914	A	G	0.0111552	0.00197308	1.6e-08
rs10799778	G	T	-0.0182237	0.00264876	6.00067e-12
rs113603865	T	C	0.0186013	0.00242689	1.80011e-14
rs11165643	T	C	0.0193319	0.00200337	4.90004e-22
rs61813324	T	C	0.0290259	0.00292038	2.80027e-23
rs11122450	G	T	-0.0116316	0.00202425	9.09997e-09
rs10927006	C	T	-0.0168156	0.00281467	2.30001e-09
rs3866805	A	C	0.0117835	0.00206546	1.2e-08
rs61740466	A	G	-0.0135153	0.00231885	5.60003e-09
rs6682438	C	T	0.0131586	0.00210047	3.69999e-10
rs7519259	A	G	0.0140028	0.00198381	1.69981e-12
rs3845344	T	C	0.0163609	0.00201927	5.40008e-16
rs12089815	A	G	-0.0123121	0.00198606	5.69994e-10
rs7516554	T	C	0.0120066	0.00201565	2.59998e-09
rs4648450	A	C	-0.014837	0.00198775	8.4004e-14
rs6669341	G	A	-0.0170287	0.0019986	1.59993e-17
rs1167311	A	G	-0.0192649	0.00213109	1.59993e-19
rs2568958	A	G	0.0222928	0.00201204	1.59993e-28
rs76702514	G	C	-0.0164862	0.00243278	1.20005e-11
rs4658403	T	C	-0.0188877	0.00264997	1e-12
rs72634826	A	G	-0.021277	0.00228001	1e-20
rs34517439	A	C	0.038848	0.00304983	3.59998e-37
rs12088284	T	C	0.0139317	0.00214854	8.9002e-11
rs17544384	C	T	0.0140931	0.00241434	5.30005e-09
rs539515	C	A	0.0495291	0.0024426	1.99986e-91
rs815163	C	T	-0.016485	0.00198582	1e-16
rs2678204	G	T	0.024161	0.00208158	3.80014e-31
rs6744646	G	A	0.0554684	0.00261213	4.49987e-100
rs935166	A	G	-0.0161066	0.00197292	3.19963e-16
rs13420048	A	C	-0.0154817	0.00205272	4.60045e-14
rs4672338	T	C	0.0135646	0.00208669	8.00018e-11
rs6752979	A	G	0.0125235	0.00211721	3.29997e-09
rs2381404	C	T	0.0139664	0.00229974	1.29999e-09
rs2216931	A	C	0.0169109	0.00208587	5.19996e-16
rs1064213	A	G	0.0149301	0.00197196	3.69999e-14
rs73985439	C	A	0.0136616	0.00214059	1.7e-10
rs6707827	G	A	0.0119437	0.00217332	3.89996e-08
rs745249	T	C	0.0176118	0.00219724	1.10002e-15
rs3213943	A	C	-0.0179406	0.00288163	4.79999e-10
rs62190049	C	G	-0.0111798	0.00203614	4e-08
rs13427822	G	A	-0.0181515	0.00224142	5.60015e-16
rs6725931	T	C	0.0191046	0.00274403	3.29989e-12
rs4605363	C	A	0.0163638	0.00207733	3.29989e-15
rs2433733	A	G	-0.0171805	0.00210907	3.80014e-16
rs7568228	C	G	-0.0119625	0.00197288	1.29999e-09
rs62107261	C	T	-0.0911559	0.00460882	4.60045e-87
rs7571496	G	A	-0.0158916	0.00225454	1.80011e-12
rs10169594	C	T	0.0121875	0.00205506	2.99999e-09
rs35809007	A	G	-0.0171009	0.00205627	9.09913e-17
rs1861410	T	C	-0.0212558	0.00198918	1.20005e-26
rs429343	G	A	-0.0173795	0.00199729	3.29989e-18
rs62176243	T	A	-0.0149699	0.00228878	6.09958e-11
rs6705567	C	T	-0.0146168	0.00204919	9.79941e-13
rs6545714	A	G	-0.0205219	0.00201573	2.39994e-24
rs2861685	C	T	-0.0171274	0.00199763	1e-17
rs4832298	T	C	-0.015965	0.00212268	5.40008e-14
rs11691869	A	C	-0.0193158	0.00205562	5.60015e-21
rs13033310	A	G	0.012611	0.0022826	3.29997e-08
rs56133507	G	T	0.0137622	0.00247385	2.69998e-08
rs11675464	G	A	0.0119751	0.00198558	1.6e-09
rs6710091	G	C	-0.0116835	0.00206707	1.6e-08
rs56930105	T	C	0.0157557	0.00286187	3.69999e-08
rs59086897	A	T	0.033385	0.00196986	1.99986e-64
rs13012070	A	G	-0.0136501	0.00234795	6.1e-09
rs6713781	C	G	-0.0135736	0.00202799	2.19989e-11
rs10182416	G	A	0.0130378	0.00197134	3.69999e-11
rs6430068	A	G	0.0186066	0.0031882	5.30005e-09
rs12692596	T	C	0.0130872	0.00203738	1.29999e-10
rs34234296	A	G	-0.014947	0.00204032	2.39994e-13
rs4482463	A	C	-0.0313175	0.00370692	2.99985e-17
rs7619139	A	T	0.0134537	0.00201061	2.19989e-11
rs11919665	T	A	-0.0127854	0.00211292	1.40001e-09
rs9843653	C	T	0.0294509	0.00197538	2.90001e-50
rs9876664	T	G	-0.0180478	0.00204174	9.60064e-19
rs1471093	A	G	0.0134619	0.00203996	4.10015e-11
rs1608113	T	A	-0.0117766	0.00205086	9.29994e-09
rs529200	G	A	0.0168965	0.0019785	1.29987e-17
rs62241847	G	A	-0.0124263	0.00212897	5.30005e-09
rs6777784	T	G	0.0116125	0.00202753	1e-08
rs56038322	A	G	0.0139276	0.00214833	8.99912e-11
rs78605811	C	A	-0.032737	0.00444673	1.80011e-13
rs9830592	A	C	0.0154849	0.00200164	1e-14
rs1471740	C	T	0.0193576	0.00225404	8.9002e-18
rs355777	C	G	0.0152715	0.00201314	3.29989e-14
rs12696039	G	A	-0.0152802	0.0027705	3.50002e-08
rs2606228	C	A	-0.0138791	0.00208379	2.70023e-11
rs73052033	C	T	-0.0303929	0.00254634	7.70016e-33
rs17668356	G	C	-0.0230543	0.00279318	1.50003e-16
rs76183894	C	T	-0.0219584	0.00364437	1.7e-09
rs9839081	A	G	-0.011701	0.00214045	4.60002e-08
rs3851998	G	C	-0.0136071	0.00226874	2e-09
rs56143236	T	C	0.0126667	0.00226533	2.30001e-08
rs6444950	A	G	0.0158525	0.00232007	8.30042e-12
rs62246311	A	G	0.0207539	0.00325487	1.79999e-10
rs28350	G	A	-0.0180335	0.00258234	2.90001e-12
rs6769617	T	A	-0.0135754	0.00208902	8.10028e-11
rs4858940	C	T	0.0229281	0.00309976	1.39991e-13
rs1454687	G	C	-0.0207916	0.00197396	6.09958e-26
rs11709402	G	A	0.0228192	0.00220796	4.90004e-25
rs2920503	T	C	-0.0140307	0.00219666	1.7e-10
rs2569993	C	T	0.01267	0.00212202	2.39999e-09
rs13097918	A	T	0.0145561	0.0024161	1.7e-09
rs754635	G	C	0.0219925	0.0031093	1.50003e-12
rs4017425	T	C	-0.0125817	0.00198035	2.1e-10
rs2035936	T	G	0.0370863	0.00435778	1.69981e-17
rs6774894	A	T	0.0133088	0.00205674	9.70063e-11
rs2051559	C	T	0.0204078	0.00291963	2.80027e-12
rs72649373	C	T	0.0178062	0.00287805	6.1e-10
rs4419475	T	A	0.011487	0.0020106	1.09999e-08
rs13107325	T	C	0.0475799	0.00375479	8.49963e-37
rs1296328	C	A	-0.018862	0.001999	3.90032e-21
rs66679256	T	C	0.0148864	0.00198759	6.89922e-14
rs73213484	T	A	-0.0225766	0.0028364	1.69981e-15
rs59068084	T	G	0.0110552	0.00201048	3.79997e-08
rs11099020	T	C	-0.0142038	0.00206202	5.60015e-12
rs111598585	T	C	-0.0142245	0.00243798	5.39995e-09
rs7683836	A	G	-0.0122469	0.00199427	8.19993e-10
rs6831088	A	G	-0.0115222	0.0020591	2.19999e-08
rs34811474	A	G	-0.0285293	0.00234269	4.10015e-34
rs12507026	T	A	0.0289896	0.0019931	6.29941e-48
rs923994	G	A	-0.0145761	0.00240219	1.29999e-09
rs6843852	T	C	0.0130897	0.00197607	3.50026e-11
rs2102278	G	A	0.0118583	0.0021139	2e-08
rs2192158	G	A	-0.015012	0.00198302	3.69999e-14
rs1346841	A	G	-0.013056	0.0020172	9.70063e-11
rs113079574	T	C	-0.0155896	0.00251598	5.80003e-10
rs4261944	G	T	0.0138553	0.00205652	1.59993e-11
rs4148155	G	A	-0.0229681	0.00310659	1.39991e-13
rs1229984	C	T	0.037357	0.00599385	4.60002e-10
rs17289010	G	A	-0.0134661	0.00210438	1.6e-10
rs2307111	C	T	-0.0280042	0.00202203	1.29987e-43
rs396755	G	C	-0.0123639	0.00199937	6.29999e-10
rs62379271	G	T	0.0117237	0.00200557	5e-09
rs7704382	G	C	0.0120126	0.00199631	1.79999e-09
rs329118	T	C	-0.0165734	0.0020038	1.29987e-16
rs1438945	A	T	-0.0133824	0.00219791	1.09999e-09
rs13176429	C	T	0.0141555	0.00213122	3.10027e-11
rs116374395	A	G	0.0318817	0.00536236	2.80001e-09
rs28404639	T	C	-0.0117129	0.00205533	1.2e-08
rs10063055	T	C	0.0136775	0.00226991	1.7e-09
rs1503526	C	T	0.0154308	0.00197681	5.90065e-15
rs9291822	T	C	-0.014263	0.00199464	8.60003e-13
rs252761	T	G	-0.0115046	0.00201769	1.2e-08
rs2962334	T	G	0.0432552	0.00703547	7.79992e-10
rs7708584	G	A	-0.0159321	0.0019949	1.39991e-15
rs17056301	C	T	0.0135831	0.0022697	2.19999e-09
rs11134679	G	A	0.0182459	0.00213286	1.20005e-17
rs1919243	C	T	0.0116759	0.00200175	5.49997e-09
rs40071	C	T	-0.0261666	0.00258163	3.80014e-24
rs1582931	A	G	-0.0133419	0.0019956	2.29985e-11
rs2133561	T	A	-0.014097	0.00204744	5.79963e-12
rs698147	G	A	-0.0128512	0.00198514	9.60064e-11
rs111689389	C	G	-0.0136706	0.00219522	4.70002e-10
rs7442885	G	C	-0.0228163	0.00241251	3.19963e-21
rs1477290	C	T	0.0337772	0.00289815	2.19989e-31
rs347551	G	C	0.013865	0.00201085	5.40008e-12
rs32421	T	A	0.0132315	0.00237757	2.59998e-08
rs11757278	C	T	-0.0146269	0.00214834	9.8992e-12
rs1322842	G	A	-0.0131292	0.00203539	1.09999e-10
rs34045288	T	C	0.0234784	0.00209371	3.50026e-29
rs9349235	T	C	0.0111809	0.00200924	2.59998e-08
rs6938973	C	T	0.0182223	0.00201872	1.80011e-19
rs57989773	C	T	0.0133488	0.00236315	1.6e-08
rs156201	C	G	0.0131899	0.00228932	8.30004e-09
rs2875762	C	G	0.015339	0.0023121	3.29989e-11
rs6922607	G	A	0.0148848	0.00251479	3.2e-09
rs75499503	T	C	-0.0180331	0.00241845	8.9002e-14
rs62407562	A	T	0.0144393	0.00222463	8.49963e-11
rs1327259	G	A	-0.0148532	0.00203363	2.80027e-13
rs1266874	G	A	0.0140966	0.0020712	1e-11
rs7776021	A	G	0.0123701	0.00218251	1.40001e-08
rs6909685	T	C	-0.014612	0.00211352	4.70002e-12
rs7762794	G	A	0.0149077	0.00218606	9.09913e-12
rs72892910	T	G	0.0387798	0.00262053	1.50003e-49
rs13218383	G	C	-0.0144025	0.00209236	5.79963e-12
rs2248551	A	G	0.0146523	0.00266497	3.79997e-08
rs28366156	C	T	-0.0264826	0.00292978	1.59993e-19
rs9267671	A	G	0.026149	0.00413587	2.59998e-10
rs7761673	A	T	-0.0135915	0.0023901	1.29999e-08
rs765874	A	T	-0.0120592	0.00197569	1e-09
rs9478496	C	T	0.0181836	0.00267493	1.10002e-11
rs9463175	T	C	-0.0115	0.00210115	4.39997e-08
rs9294260	A	G	0.014782	0.00198818	1e-13
rs2253310	G	C	0.0173213	0.00204115	2.09991e-17
rs9388446	A	T	0.0111013	0.00197919	2e-08
rs36007635	A	G	-0.021045	0.00286788	2.19989e-13
rs4722398	T	C	0.0186993	0.00287545	7.89951e-11
rs11525873	C	T	-0.0239781	0.00333603	6.59933e-13
rs1805123	G	T	-0.0167569	0.00229711	2.99985e-13
rs58862095	T	C	-0.0229877	0.00200786	2.39994e-30
rs34696181	C	T	0.0114345	0.00198283	8.10009e-09
rs6962980	C	A	-0.0159568	0.00198814	1e-15
rs6950388	A	G	0.0155219	0.00244806	2.30001e-10
rs3807566	T	G	-0.0120727	0.00199583	1.5e-09
rs2396625	A	T	-0.018919	0.00201335	5.60015e-21
rs74750282	C	T	-0.0196382	0.00352561	2.5e-08
rs17132130	C	G	-0.0178418	0.00238564	7.50067e-14
rs9638713	G	A	-0.0361735	0.00635399	1.2e-08
rs213518	C	T	0.0157894	0.00280491	1.79999e-08
rs2289379	T	C	-0.0152765	0.00202952	5.19996e-14
rs73124396	C	T	-0.0154472	0.0024548	3.09999e-10
rs3901286	A	C	-0.0225553	0.00275602	2.70023e-16
rs4307239	G	A	0.0121413	0.00198816	1e-09
rs215634	G	A	-0.0155223	0.00203492	2.39994e-14
rs17149254	C	T	-0.0213507	0.00255804	7.00003e-17
rs7805441	T	C	0.0133747	0.00198884	1.80011e-11
rs7802342	G	T	0.0122748	0.00218145	1.79999e-08
rs13248187	C	T	0.015764	0.00224155	1.99986e-12
rs36061954	T	C	0.0128445	0.00201928	2e-10
rs12541408	C	T	-0.0143261	0.00212723	1.59993e-11
rs11250094	C	G	-0.0202907	0.00199209	2.29985e-24
rs12681792	A	C	0.0148693	0.00251693	3.50002e-09
rs1078141	T	C	0.0142239	0.00205862	4.90004e-12
rs2725371	G	A	-0.0160301	0.00215845	1.10002e-13
rs4737188	T	A	-0.0124447	0.00198274	3.50002e-10
rs11778219	G	A	0.015796	0.0026874	4.20001e-09
rs4876611	G	A	0.0197549	0.00220502	3.29989e-19
rs72673947	G	A	0.0218864	0.00321496	9.8992e-12
rs2616143	A	G	-0.0138738	0.00212547	6.70039e-11
rs56893062	G	T	0.0125141	0.00215383	6.19998e-09
rs35957544	T	G	-0.0196429	0.00200438	1.10002e-22
rs145981104	G	A	0.022711	0.00404552	2e-08
rs1609010	G	A	0.0209773	0.0019963	7.89951e-26
rs10099330	G	A	0.0124247	0.00198907	4.20001e-10
rs10965698	T	C	-0.0112741	0.002052	3.89996e-08
rs17770336	T	C	0.0242931	0.00211161	1.29987e-30
rs10809621	G	C	-0.0125305	0.00207043	1.40001e-09
rs10756714	G	A	-0.0207862	0.00199408	1.9002e-25
rs10756792	T	C	-0.0190582	0.00227201	4.90004e-17
rs7024334	G	T	-0.0138177	0.00238338	6.69993e-09
rs7027304	T	C	0.0145492	0.00208703	3.10027e-12
rs28670671	C	T	-0.0124638	0.00226426	3.69999e-08
rs16916303	G	A	-0.0192369	0.00307931	4.20001e-10
rs10780248	A	G	-0.0121232	0.00199415	1.2e-09
rs2398861	G	A	0.0179932	0.00226733	2.09991e-15
rs7038943	C	T	-0.0140202	0.00208641	1.80011e-11
rs56203622	C	T	0.0179769	0.00280183	1.40001e-10
rs12001437	C	T	0.0121836	0.00205069	2.80001e-09
rs7034554	G	A	-0.0129826	0.00204252	2.1e-10
rs1360201	T	C	0.0130075	0.00197747	4.79954e-11
rs13291723	A	G	0.0110318	0.00199876	3.40001e-08
rs2482356	C	T	-0.0113511	0.00199506	1.29999e-08
rs10989067	A	G	0.0169514	0.00212349	1.39991e-15
rs10760277	T	C	0.0138734	0.00203825	1e-11
rs1330199	T	G	-0.0117509	0.00198642	3.29997e-09
rs7357754	G	A	0.0141146	0.00198362	1.10002e-12
rs7893571	T	G	0.0140553	0.00210152	2.29985e-11
rs71495038	A	G	0.0277998	0.00370969	6.70039e-14
rs10824211	T	C	0.0207688	0.00286631	4.30031e-13
rs11001963	T	C	0.0116794	0.00201921	7.29995e-09
rs2439823	G	A	0.0191998	0.00199108	5.30029e-22
rs79780963	T	C	0.0236803	0.00369591	1.5e-10
rs67609008	C	T	0.0170863	0.0022021	8.60003e-15
rs117118217	C	G	0.0448186	0.00788004	1.29999e-08
rs11009685	T	C	-0.0130834	0.00230766	1.40001e-08
rs7070670	T	C	-0.0123274	0.00211928	5.99998e-09
rs17399739	G	A	0.0270713	0.00391006	4.40048e-12
rs10510025	T	C	0.0175643	0.00229886	2.19989e-14
rs7081254	C	T	-0.0142516	0.00245216	6.19998e-09
rs11012732	G	A	0.0216425	0.00210126	7.10068e-25
rs147568678	C	T	-0.0133327	0.00233034	1.09999e-08
rs73601548	T	C	0.0177354	0.00311639	1.29999e-08
rs2172131	C	T	-0.0149382	0.00200386	8.99912e-14
rs12259464	A	G	0.0130895	0.00198686	4.49987e-11
rs7924036	T	G	-0.0142836	0.0019778	5.10035e-13
rs10887578	C	G	0.0133212	0.00198909	2.09991e-11
rs61871615	T	C	-0.0267159	0.00359269	1e-13
rs146569428	A	G	0.0139533	0.00248571	2e-08
rs6265	T	C	-0.0399185	0.00252719	3.29989e-56
rs558887	G	A	-0.0129976	0.00214881	1.5e-09
rs10742752	C	T	0.0117979	0.00202961	6.1e-09
rs55707359	G	T	0.0531292	0.00812381	6.20012e-11
rs2234458	T	C	-0.0203841	0.00205579	3.59998e-23
rs7925100	A	G	0.014725	0.0020221	3.29989e-13
rs11218510	A	G	-0.0144616	0.00202121	8.4004e-13
rs7944782	G	T	0.0157606	0.00198748	2.19989e-15
rs12364470	G	T	0.0192705	0.0026658	4.90004e-13
rs6597975	G	C	0.013681	0.00199532	7.10068e-12
rs4929923	C	T	0.0189424	0.00206436	4.49987e-20
rs55769038	A	G	0.0160961	0.00201096	1.20005e-15
rs13642	T	A	-0.0161363	0.00205695	4.30031e-15
rs2512892	C	T	0.0129468	0.00199819	9.20026e-11
rs1793636	C	G	-0.0133343	0.0021408	4.70002e-10
rs7124681	A	C	0.0256977	0.0020063	1.50003e-37
rs594024	C	T	-0.0146771	0.00199081	1.69981e-13
rs10160769	C	G	-0.0155862	0.00242199	1.2e-10
rs11607476	C	A	0.015712	0.00199179	3.10027e-15
rs12273545	T	C	0.0248393	0.00428551	6.80002e-09
rs329651	T	G	0.0157218	0.00250202	3.29997e-10
rs59227842	G	A	0.0229675	0.00215313	1.50003e-26
rs7947143	A	G	-0.0182782	0.00267522	8.30042e-12
rs10832778	G	C	0.0115628	0.00203985	1.40001e-08
rs349071	A	G	-0.0133062	0.00198231	1.9002e-11
rs61903695	G	A	0.0166235	0.00227115	2.49977e-13
rs723672	T	C	0.0111273	0.00200698	2.99999e-08
rs10505836	C	A	0.0184851	0.00287086	1.2e-10
rs78086698	C	T	0.0318357	0.0050761	3.59998e-10
rs1458156	T	C	0.014075	0.00197951	1.20005e-12
rs55726687	A	G	0.02483	0.00242628	1.39991e-24
rs1126930	C	G	0.0322695	0.00535892	1.7e-09
rs317656	A	T	-0.0144763	0.00221303	6.09958e-11
rs4267103	C	T	0.0153916	0.00254312	1.40001e-09
rs11115160	A	G	-0.0130768	0.00233641	2.19999e-08
rs704061	C	T	0.0146374	0.00198552	1.69981e-13
rs147730268	T	G	-0.0350799	0.00358357	1.29987e-22
rs6560906	C	T	-0.012198	0.00214136	1.2e-08
rs7132908	A	G	0.0297904	0.00203363	1.39991e-48
rs2271189	A	G	-0.0163086	0.00201869	6.4998e-16
rs4764949	G	A	-0.0183924	0.00211197	3.10027e-18
rs73193736	G	A	-0.0177165	0.00232002	2.19989e-14
rs3897102	T	C	0.0120838	0.00202716	2.5e-09
rs7306534	A	G	-0.0112754	0.00205437	4.09996e-08
rs961498	C	G	0.011981	0.00199336	1.79999e-09
rs11610621	A	T	0.0164869	0.00278318	3.09999e-09
rs4477562	T	C	0.0296118	0.00298011	2.90001e-23
rs4055791	T	C	-0.0178082	0.00200801	7.39946e-19
rs56399737	T	C	-0.0161325	0.00199646	6.4003e-16
rs17446299	G	C	0.0153235	0.00266515	8.9e-09
rs1441264	A	G	0.0179033	0.00205854	3.40017e-18
rs9515446	G	A	0.0151051	0.00199052	3.19963e-14
rs1967772	A	G	-0.0170434	0.00220377	1e-14
rs9571687	A	C	-0.0135388	0.0021094	1.40001e-10
rs56858768	A	G	0.0159188	0.00217378	2.39994e-13
rs7996639	A	G	0.0145559	0.00200245	3.59998e-13
rs7331420	A	G	-0.0143702	0.00220081	6.59933e-11
rs9888533	T	C	0.0120038	0.0020182	2.69998e-09
rs9522180	T	C	-0.0141095	0.00199325	1.50003e-12
rs6561937	A	T	-0.015934	0.00230346	4.60045e-12
rs217672	C	A	0.0170155	0.00223046	2.39994e-14
rs113624107	A	G	0.0150461	0.00236876	2.1e-10
rs1286058	A	T	0.0149126	0.00216922	6.20012e-12
rs12881629	G	A	0.0220748	0.00358929	7.69999e-10
rs8015400	A	C	0.0213422	0.00211709	6.70039e-24
rs2383377	A	G	0.0161287	0.00293564	3.89996e-08
rs35697587	A	G	-0.0164677	0.00198067	9.20026e-17
rs1860750	A	T	0.0117038	0.00198192	3.50002e-09
rs8020365	A	T	0.0251068	0.00239517	1e-25
rs61992671	G	A	-0.0161925	0.00206924	5.10035e-15
rs3803286	G	A	-0.0186417	0.00209828	6.4003e-19
rs1451963	T	G	0.022201	0.00360585	7.39997e-10
rs6575340	A	G	0.0207333	0.00206189	8.69961e-24
rs3902951	G	T	0.0141019	0.00235267	2e-09
rs34153025	C	T	-0.0389151	0.00678155	9.59997e-09
rs3784710	C	T	-0.0297067	0.00236042	2.49977e-36
rs2870111	T	C	-0.0157151	0.00201912	7.10068e-15
rs11630647	A	G	-0.012674	0.00228082	2.69998e-08
rs140159717	T	C	-0.0246882	0.00370967	2.80027e-11
rs62007782	A	G	-0.0167007	0.00224215	9.3994e-14
rs62020775	A	T	-0.0165665	0.0028635	7.19996e-09
rs8025516	G	T	-0.0146558	0.00207578	1.69981e-12
rs8024137	T	A	0.0156329	0.00276778	1.6e-08
rs35697691	G	C	0.0230305	0.00352223	6.20012e-11
rs28568418	A	G	-0.0182825	0.00320812	1.2e-08
rs4284600	C	T	0.0119673	0.00199506	2e-09
rs35364449	T	C	0.0217069	0.00318335	9.20026e-12
rs11634851	G	C	0.0118671	0.00198456	2.19999e-09
rs4444317	G	A	-0.0161604	0.00242104	2.49977e-11
rs12440603	T	C	0.0139285	0.0020011	3.40017e-12
rs2899644	T	C	0.0149659	0.0023609	2.30001e-10
rs879620	T	C	0.0241136	0.00203595	2.29985e-32
rs56094641	G	A	0.0734967	0.00201412	1e-200
rs12149660	A	G	-0.0227338	0.00311586	2.99985e-13
rs7206608	G	C	0.0135122	0.00211797	1.79999e-10
rs2075466	C	G	0.0132903	0.00223627	2.80001e-09
rs3814883	T	C	0.0240107	0.00198424	1e-33
rs117342986	T	C	0.0365794	0.00646781	1.6e-08
rs862320	T	C	-0.0231703	0.00201345	1.20005e-30
rs9673839	G	A	0.0130337	0.00198783	5.50047e-11
rs7498665	G	A	0.0268646	0.00201997	2.29985e-40
rs12921986	G	A	0.0203327	0.0036983	3.79997e-08
rs5011579	G	C	0.0140268	0.00219322	1.6e-10
rs11642090	C	T	0.0114184	0.00205925	2.90001e-08
rs7201895	A	G	-0.0149781	0.00207999	6.00067e-13
rs9926784	C	T	-0.023818	0.00254677	8.60003e-21
rs2342892	G	T	-0.0126972	0.00197715	1.29999e-10
rs35154326	G	A	-0.0130427	0.00223442	5.30005e-09
rs7774	A	C	0.014988	0.00215169	3.29989e-12
rs8076669	C	T	0.0140681	0.00199601	1.80011e-12
rs11656076	A	G	-0.0154285	0.00237054	7.59976e-11
rs11150745	G	A	-0.0211611	0.00212961	2.90001e-23
rs4790292	A	C	-0.0254509	0.00275603	2.60016e-20
rs118136827	T	G	-0.0132582	0.0022019	1.7e-09
rs80135274	T	A	0.021339	0.00388113	3.79997e-08
rs56161855	T	A	0.0224575	0.00291784	1.39991e-14
rs62072006	C	A	0.0156492	0.00282374	2.99999e-08
rs3935190	A	G	-0.0144864	0.00199701	4.00037e-13
rs12937411	T	C	-0.017187	0.00201383	1.39991e-17
rs9674487	G	C	0.158445	0.0286171	3.09999e-08
rs11079849	T	C	-0.020093	0.00211163	1.80011e-21
rs1320251	T	C	-0.0180321	0.00199407	1.50003e-19
rs7218014	C	T	0.0189524	0.00249216	2.90001e-14
rs1788808	G	A	-0.020404	0.00198255	7.70016e-25
rs9951619	G	T	0.0144231	0.00235777	9.49992e-10
rs8089514	A	T	0.012988	0.00207588	3.89996e-10
rs512121	C	T	-0.0159359	0.00252176	2.59998e-10
rs784257	C	T	0.0179315	0.00254968	1.99986e-12
rs57636386	C	T	-0.0412553	0.00358326	1.10002e-30
rs7232171	T	G	0.0123404	0.00200821	8e-10
rs1834144	A	C	-0.0140112	0.00205213	8.60003e-12
rs6567160	C	T	0.0541723	0.00234213	2.30144e-118
rs60764613	T	G	0.02099	0.00282688	1.10002e-13
rs559231	T	G	0.0134907	0.00203562	3.40017e-11
rs55714539	C	A	0.0175719	0.00210043	6.00067e-17
rs12459368	G	A	-0.0170141	0.00223235	2.49977e-14
rs3764625	G	T	-0.0117714	0.00201523	5.19996e-09
rs45486197	A	G	0.025766	0.00403737	1.7e-10
rs72976986	A	G	-0.0232257	0.00254712	7.59976e-20
rs56352336	C	T	-0.016327	0.00275021	2.90001e-09
rs7250833	T	C	0.0135041	0.002188	6.69993e-10
rs10423928	A	T	-0.0340136	0.00249869	3.40017e-42
rs7259070	C	T	0.021869	0.00203628	6.59933e-27
rs12462975	A	G	0.0195822	0.00212071	2.60016e-20
rs73026725	A	C	-0.022318	0.00275052	4.90004e-16
rs12974458	T	C	0.0152466	0.00199717	2.29985e-14
rs8112818	G	A	-0.020696	0.00202712	1.80011e-24
rs429358	C	T	-0.0266723	0.00274373	2.39994e-22
rs852042	G	A	-0.0131207	0.00231309	1.40001e-08
rs73142879	T	C	-0.0266936	0.00252257	3.59998e-26
rs2153740	G	A	-0.0112551	0.00199313	1.6e-08
rs2425816	A	G	0.0122284	0.00201106	1.2e-09
rs6023655	G	A	-0.0147346	0.00234997	3.59998e-10
rs11699828	A	G	-0.0335418	0.00582677	8.60003e-09
rs34481751	A	C	-0.0185029	0.00270404	7.8001e-12
rs1884897	G	A	0.020001	0.00205634	2.29985e-22
rs4456769	T	C	0.0146111	0.00210138	3.59998e-12
rs909892	A	G	-0.0184105	0.00291255	2.59998e-10
rs2837996	C	T	0.0126647	0.00207859	1.09999e-09
rs8132491	A	G	-0.015375	0.00219317	2.39994e-12
rs394608	C	T	0.0186353	0.00199484	9.49948e-21
rs406388	G	C	0.015973	0.00260181	8.30004e-10
rs4820410	G	A	-0.0177457	0.00208527	1.69981e-17
rs28489620	A	G	-0.0153737	0.00220025	2.80027e-12

## Sheet: Table S9
Table S9. The genetic information of SNPs is associated with YS in MVMR.
SNP	EA	OA	Beta	SE	P-value
rs10073890	G	A	-0.01262	0.00196	1.10999e-10
rs10104523	C	T	-0.00562	0.0017	0.000960993
rs10159545	G	C	-0.00873	0.00179	1.12001e-06
rs10189857	G	A	-0.01725	0.00171	6.70039e-24
rs10233018	G	A	-0.01054	0.0017	6.1e-10
rs10240905	C	T	0.01167	0.00177	3.78966e-11
rs10456918	C	A	0.01485	0.00224	3.67029e-11
rs10460095	A	G	-0.01066	0.00171	4.87001e-10
rs1051474	C	T	0.01301	0.00188	4.85959e-12
rs10516875	G	T	-0.0003	0.00202	0.883
rs10749233	C	G	0.00783	0.002	9.29009e-05
rs10760023	G	C	0.01095	0.00183	2.12002e-09
rs10765775	A	G	0.01488	0.00176	2.61999e-17
rs10773002	T	A	-0.02191	0.00197	8.67961e-29
rs10798418	T	C	-0.00957	0.00173	3.29003e-08
rs10853981	A	G	-0.00647	0.00181	0.000346003
rs10856785	T	C	-0.01132	0.00192	3.83001e-09
rs10875121	C	G	0.01834	0.00226	5.52968e-16
rs10880086	A	G	0.0067	0.00206	0.00113999
rs10887801	T	G	0.01087	0.00171	2.27002e-10
rs10922907	T	A	0.01609	0.00171	4.25991e-21
rs10963297	G	C	0.01904	0.00198	7.36038e-22
rs11023749	A	G	0.01132	0.0018	2.95999e-10
rs1105307	A	G	-0.01173	0.00195	1.67001e-09
rs11081529	C	T	-0.01311	0.00186	1.82012e-12
rs11123818	A	G	0.02081	0.00175	1.71989e-32
rs111821073	T	C	0.01385	0.00237	4.84998e-09
rs112523595	C	T	0.00774	0.00177	1.17999e-05
rs112633616	C	A	0.00743	0.00493	0.132
rs112687095	A	G	0.01325	0.00238	2.42003e-08
rs112806496	G	C	0.0187	0.00305	8.27999e-10
rs113182709	A	G	0.03225	0.00567	1.29e-08
rs113338260	C	T	0.00279	0.00212	0.188
rs113520408	A	G	0.01304	0.00192	1.02e-11
rs1143770	T	C	0.01136	0.00172	4.31023e-11
rs115000530	T	A	0.02892	0.00381	3.29989e-14
rs115454970	T	G	-0.01185	0.00199	2.76001e-09
rs1156981	G	A	-0.01063	0.00283	0.000174
rs11601122	G	A	-0.01947	0.0023	2.23975e-17
rs11620355	A	G	0.01756	0.003	4.77002e-09
rs11635092	A	G	-0.01231	0.00177	3.88956e-12
rs11657342	A	G	0.01404	0.00191	1.93999e-13
rs11658881	G	A	0.0015	0.00172	0.383
rs11678980	A	G	-0.01744	0.00172	4.29042e-24
rs11688027	G	A	0.0003	0.00332	0.927
rs11694904	T	C	0.01215	0.00185	4.77969e-11
rs11732657	A	G	-0.01274	0.00197	9.53894e-11
rs117468730	A	G	-0.03521	0.00597	3.79001e-09
rs11866420	G	C	0.0013	0.00174	0.452
rs12025237	C	A	0.00316	0.00257	0.218
rs12028010	C	T	-0.01696	0.00202	4.51024e-17
rs12049116	T	C	0.00815	0.00202	5.60003e-05
rs12112638	G	A	-0.00575	0.00193	0.00289001
rs12134151	C	G	-0.01245	0.0017	2.41991e-13
rs12147463	A	G	-0.00755	0.00215	0.000453002
rs12186738	T	G	0.00979	0.0024	4.43997e-05
rs12204714	T	C	0.01494	0.00177	3.50994e-17
rs1226414	T	A	0.00689	0.0017	5e-05
rs12292980	A	G	-0.00628	0.00183	0.000614002
rs12332731	A	T	0.01374	0.00218	3.11997e-10
rs12375949	C	T	0.01447	0.00172	3.30979e-17
rs12448731	T	C	-0.00343	0.00236	0.146
rs12463727	A	G	0.00728	0.0017	1.86999e-05
rs12503522	T	C	-0.01125	0.00188	2.24001e-09
rs12519073	T	C	-0.01221	0.00202	1.6e-09
rs12523398	A	T	0.00946	0.00229	3.51002e-05
rs12545053	G	A	0.00255	0.00173	0.141
rs12602286	T	G	0.01701	0.00255	2.36974e-11
rs12643771	T	C	0.01518	0.00184	1.6099e-16
rs12682775	C	T	0.01187	0.00204	5.99004e-09
rs12714592	C	A	-0.0033	0.0019	0.0823
rs12714702	G	A	-0.00671	0.00233	0.00402995
rs12757779	A	G	0.00268	0.00204	0.187
rs12907546	A	G	-0.013	0.00208	4.10998e-10
rs1291818	C	T	-0.01085	0.0017	1.78e-10
rs12940014	C	T	0.00936	0.0017	3.73001e-08
rs12955211	A	T	0.01097	0.00182	1.59001e-09
rs13010566	C	A	0.0106	0.0017	4.58997e-10
rs13029509	A	G	-0.01049	0.0017	7.17001e-10
rs13030994	A	G	0.00181	0.0017	0.286
rs13090388	T	C	0.02852	0.00184	4.29042e-54
rs13141210	T	C	0.01361	0.00172	2.25996e-15
rs13145650	T	C	-0.01918	0.00306	3.79997e-10
rs13175535	A	G	0.00266	0.00187	0.155
rs13178956	T	A	-0.00674	0.00194	0.000526005
rs13261666	T	G	0.00254	0.0017	0.135
rs13307225	A	G	0.01181	0.00282	2.76001e-05
rs1334297	A	G	0.02449	0.00192	3.05985e-37
rs13422673	T	C	-0.01201	0.0017	1.7398e-12
rs1363862	A	G	-0.01171	0.00192	1.02e-09
rs1391438	C	T	-0.0167	0.00183	5.79029e-20
rs141547796	A	G	0.01246	0.00312	6.42007e-05
rs1450782	G	T	-0.00945	0.00173	4.93003e-08
rs1455350	A	T	-0.01614	0.0017	2.60976e-21
rs152603	G	A	0.01019	0.00177	9.47e-09
rs1558727	T	C	-0.01069	0.0017	3.09001e-10
rs1565735	A	T	0.00266	0.00212	0.21
rs1566085	T	G	0.01645	0.00171	6.90081e-22
rs1569092	A	G	0.01807	0.00234	1.16011e-14
rs1584469	T	C	-0.01303	0.00185	2.09991e-12
rs1585634	C	G	-0.00262	0.00215	0.223
rs1595973	T	C	-0.01002	0.00173	6.55994e-09
rs1618725	T	C	0.01477	0.00174	2.22024e-17
rs1620977	G	A	-0.02046	0.00195	1.13999e-25
rs1671770	C	A	-0.01342	0.00223	1.90999e-09
rs16846463	G	A	-0.02256	0.00283	1.38007e-15
rs16854920	C	T	0.01007	0.00181	2.50998e-08
rs1689510	C	G	0.01761	0.0018	1.39991e-22
rs16995054	T	C	-0.0139	0.00208	2.52e-11
rs17110109	C	T	0.01023	0.00175	4.70999e-09
rs17126938	C	T	0.01536	0.0025	8.13992e-10
rs17425572	G	A	-0.01224	0.0017	6.8897e-13
rs17489649	G	A	-0.0139	0.00181	1.57e-14
rs175325	A	T	-0.01179	0.00174	1.10994e-11
rs17551064	G	A	-0.01493	0.0023	8.61986e-11
rs17565975	A	G	-0.01142	0.00171	2.55976e-11
rs17598675	C	T	0.01199	0.0017	1.74985e-12
rs176218	T	G	0.01883	0.00215	1.85012e-18
rs1827540	G	A	-0.0106	0.0017	4.49997e-10
rs1866823	A	G	0.01009	0.00171	3.80996e-09
rs186723454	G	A	-0.00875	0.00239	0.000252
rs1869243	C	T	-0.00026	0.0017	0.881
rs1882273	C	G	-0.01231	0.00181	1.08993e-11
rs1899896	T	C	-0.00186	0.00186	0.317
rs192436652	T	C	-0.03497	0.00545	1.34999e-10
rs1925576	G	A	0.00997	0.00171	4.94003e-09
rs1962545	C	T	-0.00733	0.00175	2.68999e-05
rs1964927	G	A	-0.01423	0.00177	9.8992e-16
rs1991651	G	C	0.0046	0.00175	0.00853002
rs1995181	A	T	-0.0091	0.0017	9.1199e-08
rs2067854	A	G	0.01477	0.00209	1.38007e-12
rs2084572	G	A	2e-05	0.00171	0.992
rs2091377	T	C	0.00362	0.00175	0.0386999
rs2093623	A	G	0.0067	0.0017	7.92994e-05
rs2130894	T	C	-0.00094	0.00195	0.630999
rs2174752	T	G	-0.00669	0.00171	8.65008e-05
rs2179152	C	T	0.01455	0.00176	1.21004e-16
rs222440	C	T	0.00735	0.0022	0.000830004
rs225291	G	A	-0.01205	0.00214	1.84001e-08
rs2256965	G	A	-0.01128	0.00176	1.59001e-10
rs2274568	A	G	-0.00913	0.00172	1.19001e-07
rs2279574	A	C	0.00732	0.00171	1.81001e-05
rs2283076	G	A	-0.01143	0.00204	2.07e-08
rs2287838	A	G	-0.01152	0.00171	1.53003e-11
rs2302761	T	C	0.01354	0.00209	1e-10
rs2347526	C	T	0.01395	0.00179	6.84069e-15
rs240963	C	T	-0.0009	0.00231	0.696
rs242093	A	G	-0.01031	0.00172	2.07e-09
rs2478208	C	G	-0.0106	0.0017	4.82003e-10
rs2545798	A	T	-0.01346	0.00171	3.11028e-15
rs2554835	A	G	0.00974	0.00175	2.68999e-08
rs2612030	C	T	0.01024	0.00234	1.19001e-05
rs2631024	G	A	0.00891	0.00193	3.81997e-06
rs266047	A	G	0.00882	0.0017	2.29002e-07
rs277828	A	C	-0.01091	0.00196	2.71e-08
rs2787101	T	C	0.00968	0.00174	2.5e-08
rs2819336	C	T	-0.01828	0.00177	5.46009e-25
rs2820314	C	A	-0.011	0.0018	9.34007e-10
rs28373063	C	G	0.01389	0.00229	1.22999e-09
rs28406364	T	C	-0.00317	0.00175	0.0705992
rs28513670	G	A	0.01477	0.00225	5.06058e-11
rs2885198	G	A	-0.01025	0.0017	1.81001e-09
rs2901616	A	G	0.00941	0.00171	3.76999e-08
rs2905426	T	G	0.01037	0.00181	9.25998e-09
rs2923431	C	G	0.0114	0.00176	9.84011e-11
rs2971970	G	T	0.01654	0.00207	1.24997e-15
rs2998315	G	A	0.01269	0.00171	1.11995e-13
rs3007104	A	G	-0.00303	0.00172	0.0782006
rs301800	C	T	-0.01516	0.00224	1.33015e-11
rs3026996	C	A	-0.01537	0.00199	1.05003e-14
rs31940	A	G	0.01548	0.00246	3.23996e-10
rs320693	C	G	0.01204	0.0017	1.58016e-12
rs337637	A	G	0.01123	0.00177	2.10999e-10
rs34316	C	A	-0.02016	0.00177	3.34965e-30
rs34804222	G	A	0.00309	0.00173	0.0738006
rs34853711	C	G	-0.01596	0.00206	9.88098e-15
rs35039375	G	A	-0.01983	0.00293	1.22011e-11
rs35077383	C	T	-0.00255	0.0017	0.133
rs35309068	G	T	0.01321	0.00171	1.15001e-14
rs35316276	T	C	0.01173	0.00194	1.51999e-09
rs35417702	T	C	-0.01445	0.0017	1.93019e-17
rs35475880	T	G	-0.01511	0.00208	3.80014e-13
rs35532491	T	A	0.02007	0.00286	2.41991e-12
rs36083520	C	T	0.01629	0.00223	2.60016e-13
rs36119825	A	G	0.01063	0.00171	4.82003e-10
rs363096	C	T	0.01363	0.00172	2.03986e-15
rs3747631	C	G	0.02207	0.00208	2.9703e-26
rs3788556	C	T	-0.01138	0.00171	2.77971e-11
rs3800546	G	C	-0.01183	0.00194	9.72994e-10
rs3809634	G	A	0.01058	0.00185	1.09001e-08
rs3890802	A	G	-0.01133	0.00191	2.74e-09
rs3896224	G	A	0.0088	0.00173	3.40001e-07
rs3897821	G	A	-0.01502	0.0018	8.25087e-17
rs3904512	A	G	0.0015	0.00171	0.381
rs4044321	G	A	-0.0012	0.00177	0.497
rs406413	T	A	-0.01695	0.00209	4.83949e-16
rs4352658	T	C	-0.0212	0.00308	5.55009e-12
rs435538	G	C	-0.00932	0.00208	7.17001e-06
rs4369924	A	G	0.01362	0.00234	5.81996e-09
rs4382592	G	T	0.01636	0.00185	1.00995e-18
rs4392737	G	A	-0.0097	0.00173	2.24001e-08
rs4439537	C	T	0.00522	0.0017	0.00212002
rs4543592	C	T	-0.00666	0.0017	9.14008e-05
rs4700393	G	A	0.02086	0.0017	1.51008e-34
rs4702	A	G	-9e-05	0.00173	0.961
rs4709807	C	T	0.00191	0.00202	0.345
rs4726070	A	G	0.01251	0.00174	5.94977e-13
rs4757957	C	G	0.0141	0.00184	1.81009e-14
rs4766424	G	C	-0.0141	0.00258	4.42996e-08
rs4787457	G	A	-0.01741	0.00176	3.72992e-23
rs4810227	A	G	0.01272	0.00175	3.57026e-13
rs4839155	G	T	-0.01251	0.002	3.94003e-10
rs4846724	A	G	0.01018	0.0017	2.26001e-09
rs4952343	G	A	0.00389	0.00172	0.0243002
rs510706	C	G	0.01071	0.0018	2.72998e-09
rs55736314	G	C	0.01431	0.00174	1.63005e-16
rs56306056	A	G	0.00322	0.00207	0.12
rs56391344	A	G	0.01571	0.00197	1.33999e-15
rs56392241	C	A	-0.00666	0.00174	0.000129
rs575113	A	G	0.01285	0.00186	5.30029e-12
rs59123361	A	G	-0.02094	0.00291	5.86949e-13
rs6122735	T	C	0.0105	0.00174	1.49001e-09
rs6123924	G	A	-0.01528	0.00235	7.54918e-11
rs613872	T	G	-0.0175	0.00227	1.20005e-14
rs62097985	T	C	-0.01288	0.00172	6.06038e-14
rs62134195	T	C	0.00571	0.00432	0.186
rs62157915	C	T	0.02091	0.00348	1.96002e-09
rs62183776	T	C	-0.01308	0.00217	1.64999e-09
rs62184480	T	C	-0.01528	0.00191	1.27997e-15
rs622169	T	C	0.00999	0.00178	1.88999e-08
rs62439690	A	G	-0.01087	0.00194	2.18002e-08
rs62444881	T	C	0.01815	0.00217	5.79029e-17
rs6504551	G	T	-0.00293	0.00188	0.119
rs6513959	G	A	-0.01177	0.00185	1.88001e-10
rs663234	G	C	-0.01005	0.00174	7.38992e-09
rs6719762	C	T	-0.00935	0.0017	3.83001e-08
rs6728726	C	T	-0.00478	0.00226	0.0344001
rs6731967	C	G	-0.01186	0.00199	2.35999e-09
rs6744794	G	C	-0.01423	0.00175	3.71022e-16
rs6748341	G	C	0.0096	0.00183	1.5e-07
rs67723420	A	T	0.00473	0.00176	0.00726006
rs6803651	T	G	0.01131	0.00172	4.36014e-11
rs6805241	C	T	-0.01413	0.00203	3.0903e-12
rs6867851	C	G	-0.012	0.00173	3.97009e-12
rs6938002	A	G	-0.01008	0.00173	5.41003e-09
rs6959891	G	A	-0.01136	0.00189	1.74e-09
rs7008955	G	T	0.0026	0.0017	0.127
rs7012546	T	C	0.01009	0.00172	4.93003e-09
rs7029718	A	G	0.02439	0.00174	1.85012e-44
rs7031698	C	T	0.01248	0.00206	1.26e-09
rs7079070	A	G	-0.0046	0.00171	0.00729995
rs7091634	G	A	0.0062	0.00174	0.000364998
rs7151954	G	A	-0.0048	0.00212	0.0234002
rs7152323	G	A	-0.00506	0.00172	0.00332001
rs71646142	T	C	0.01286	0.00217	3.11e-09
rs7167444	T	G	-0.0068	0.00197	0.000550998
rs7224742	T	C	0.00209	0.00175	0.232
rs7233920	A	G	-0.01315	0.00202	7.13017e-11
rs7236339	A	G	-0.01232	0.00204	1.43001e-09
rs7257460	C	T	-0.01145	0.00189	1.25e-09
rs7278859	T	A	0.01013	0.00185	4.15002e-08
rs72828517	C	T	0.01836	0.00224	2.83009e-16
rs72840994	G	T	0.01247	0.00216	7.76998e-09
rs72887338	C	T	-0.00247	0.00175	0.158
rs730384	A	G	0.01016	0.00171	3.01002e-09
rs7332724	T	C	-0.01149	0.00189	1.26e-09
rs73344830	G	A	-0.0172	0.00172	1.94984e-23
rs73874335	T	C	-0.0199	0.00361	3.40001e-08
rs743316	C	T	-0.01185	0.00208	1.2e-08
rs7452074	C	A	-0.00461	0.0017	0.00690001
rs74643044	C	T	0.02323	0.00386	1.79999e-09
rs74701752	T	G	0.01591	0.00285	2.38002e-08
rs7476	C	A	-0.00497	0.00186	0.00746999
rs7481514	G	A	0.01072	0.00178	1.55998e-09
rs74998289	G	T	-0.01821	0.00213	1.31009e-17
rs7575189	A	G	0.00828	0.00173	1.62002e-06
rs7594904	C	T	0.00969	0.00173	2.04998e-08
rs76076331	T	C	0.01873	0.00248	4.40048e-14
rs76608582	A	C	0.02798	0.00445	3.11e-10
rs76878669	G	C	-0.01399	0.00205	8.66962e-12
rs77025239	A	G	-0.01422	0.00234	1.32999e-09
rs7704530	A	G	-0.00834	0.0019	1.09999e-05
rs77128898	T	C	-0.02769	0.00482	9.47e-09
rs77702622	A	G	-0.02447	0.00351	2.9902e-12
rs7783012	A	G	-0.00825	0.00172	1.7e-06
rs77835879	G	A	-0.01601	0.00288	2.67997e-08
rs7785195	A	G	0.00807	0.00179	6.46994e-06
rs7803932	A	G	0.0143	0.00226	2.44e-10
rs7804551	G	A	0.00389	0.00234	0.0972008
rs7815125	A	T	-0.01201	0.00225	1.01e-07
rs7824756	C	T	-4e-05	0.00187	0.983
rs783544	C	A	0.00479	0.00196	0.0147001
rs7863447	A	G	0.01678	0.00233	5.91017e-13
rs78721320	A	G	0.01307	0.00219	2.27997e-09
rs7920624	T	A	-0.01181	0.0017	3.97009e-12
rs7921378	C	G	0.00212	0.0017	0.214
rs7924036	T	G	0.01501	0.0017	1.07004e-18
rs79265434	G	A	0.02331	0.00262	6.07995e-19
rs79269403	A	G	0.01447	0.00204	1.17004e-12
rs7927195	G	A	0.00029	0.00174	0.869
rs7928622	T	A	0.01011	0.00181	2.52e-08
rs7938812	G	T	-0.00739	0.00173	2.01999e-05
rs7942078	T	A	0.00716	0.00178	6.07002e-05
rs79523955	G	A	-0.01802	0.00283	1.86999e-10
rs7969559	G	A	-0.00144	0.00189	0.445
rs7972441	A	C	-0.01047	0.00177	3.02998e-09
rs7977614	G	A	0.01325	0.00198	2.08978e-11
rs7993663	C	T	0.0118	0.00178	3.25012e-11
rs8008382	C	T	0.01208	0.00185	6.12068e-11
rs8020034	A	G	0.01782	0.00223	1.17004e-15
rs807478	G	A	0.00808	0.0017	2.06001e-06
rs837080	C	T	0.01092	0.0017	1.43001e-10
rs892612	C	A	0.01464	0.00237	6.62995e-10
rs9320493	G	A	-0.01394	0.0024	6.12999e-09
rs9349956	C	A	0.01881	0.00225	6.28058e-17
rs9372625	A	G	0.02383	0.00176	6.75927e-42
rs9386319	G	A	0.00991	0.00174	1.26999e-08
rs9403187	T	A	0.0042	0.00179	0.0188001
rs9423279	G	C	0.0014	0.00188	0.456
rs9436866	C	A	0.01882	0.00289	7.45075e-11
rs9503598	A	G	0.01079	0.00171	3.11997e-10
rs9514600	G	C	-0.0027	0.0017	0.113
rs9538248	A	C	-0.00708	0.00182	0.000103999
rs9540729	T	A	0.00614	0.0017	0.000302998
rs9556958	T	C	-0.0108	0.0017	2.38002e-10
rs9581878	A	T	-0.00124	0.00242	0.608001
rs9616906	A	G	0.01497	0.00172	2.92012e-18
rs9643087	T	C	-0.00254	0.0017	0.136
rs969512	T	A	0.01249	0.00179	3.22033e-12
rs9704097	A	C	-0.0103	0.00171	1.61002e-09
rs9809849	A	G	-0.0059	0.00174	0.000707995
rs9882532	C	T	-0.01208	0.00177	8.16959e-12
rs9914918	A	G	0.01155	0.00189	8.9e-10
rs9933256	G	A	-0.01134	0.00172	4.56983e-11
rs9936270	T	C	-0.0136	0.00198	6.42984e-12
rs9938678	T	A	0.01355	0.00205	4.12003e-11
rs9964724	T	C	0.01978	0.00183	2.66011e-27
rs9995567	A	G	0.00998	0.00178	1.93001e-08

[truncated: 2 more sheets: Table S10, Table S11]
